# Supplementary material for: Diplodia seriata Isolated from Declining Olive Trees in Salento (Apulia, Italy): Pathogenicity Trials Give a Glimpse That It Is More Virulent to Drought-Stressed Olive Trees and in a Warmth-Conditioned Environment
Source: Plants (Basel). 2024 Aug 13;13(16):2245. doi: 10.3390/plants13162245 (PMC11358911; doi:10.3390/plants13162245)
Supplement: Supplementary file 1 [file plants-13-02245-s001.zip]

Archive with 3 entries (3 files):
- Figure_S1.pdf
- Spreadsheet_S1.xlsx
- Text_Table_S1.pdf
