# Supplementary material for: Diplodia seriata Isolated from Declining Olive Trees in Salento (Apulia, Italy): Pathogenicity Trials Give a Glimpse That It Is More Virulent to Drought-Stressed Olive Trees and in a Warmth-Conditioned Environment
Source: Plants (Basel). 2024 Aug 13;13(16):2245. doi: 10.3390/plants13162245 (PMC11358911; doi:10.3390/plants13162245)
Supplement: Supplementary file 1 [file plants-13-02245-s001.zip › Spreadsheet_S1.xlsx]

## Sheet: Foglio1
		Title: Diplodia seriata isolated from declining olive trees in Salento (Apulia, Italy): pathogenicity trials give a glimpse that it is virulent to drought-stressed olive trees in a warmth-conditioned environment Journal name: Plants MDPI Authors: Giuliano Manetti, Angela Brunetti, Lorenzo Sciarroni, Valentina Lumia, Sara Bechini, Paolo Marangi, Massimo Reverberi, Marco Scortichini and Massimo Pil…
		Species	Culture collection number(s)	Host	Country	GenBank Accession Numbers
						ITS	TUB2	TEF1
	1	Diplodia africana	CBS 120835 = STE-U 5908	Prunus persica	South Africa	EF445343	KF766129	EF445382
	2	Diplodia afrocarpi, sp. nov.	CBS 131681	Afrocarpus falcatus	South Africa	MT587333	MT592471	MT592035
	3	Diplodia agrifolia	CBS 132779 = UCROK 1314	Quercus agrifolia	USA	JQ411411	JQ411442	JQ512120
	4	Diplodia agrifolia	CBS 132841 = UCROK1425	Quercus agrifolia	USA	JN693508	JQ411460	JQ517318
	5	Diplodia allocellula	CBS 130408 = CMW 36468	Acacia karroo	South Africa	JQ239397	JQ239378	JQ239384
	6	Diplodia arengae	MFLU 17-2769 = XTBG 28	Arenga hookeriana	China	MG762771	MG783039	MG762774
	7	Diplodia bulgarica	CBS 124135 = CAP 331	Malus sylvestris	Bulgaria	GQ923852	MT592474	GQ923820
	8	Diplodia bulgarica	CBS 124254 = CAP 332	Malus sylvestris	Bulgaria	GQ923853	MT592476	GQ923821
	9	Diplodia citricarpa	CBS 124715 = IRAN 1578C = CJA 131	Citrus sp.	Iran	KF890207	KX464784	KF890189
	10	Diplodia citricarpa	CBS 124713 = CJA 281	Citrus sp.	Iran	MT587335	MT592477	MT592038
	11	Diplodia corticola	CBS 112549	Quercus suber	Portugal	AY259100	DQ458853	AY573227
	12	Diplodia corticola	CBS 112074	Quercus suber	Italy	AY268421	MT592482	JX894222
	13	Diplodia corticola	CBS 112547	Quercus ilex	Spain	AY259110	MT592483	DQ458872
	14	Diplodia corticola	CBS 112548	Quercus suber	Portugal	AY259099	KX464789	KX464559
	15	Diplodia corticola	UCROK 1482	Quercus agrifolia	USA	JQ411403	JQ411434	JQ512112
	16	Diplodia cupressi	CBS 168.87	Cupressus sempervirens	Israel	DQ458893	DQ458861	DQ458878
	17	Diplodia cupressi	CBS 120691	Cupressus sempervirens	Greece	MT587337	MT592484	MT592042
	18	Diplodia cupressi	CBS 121027	Cupressus sempervirens	Cyprus	MT587340	MT592487	MT592045
	19	Diplodia cupressi	CBS 684.79	Juniperus bonzai	Japan	MT587341	MT592488	MT592046
	20	Diplodia eriobotryicola	CBS 140851	Eriobotrya japonica	Spain	MT587342	MT592489	MT592047
	21	Diplodia estuarina	CBS 131682	Podocarpus henkelii	South Africa	MT587343	MT592490	MT592048
	22	Diplodia estuarina	CBS 139668 = CMW 41231	Avicennia marina	South Africa	MT587344	MT592491	MT592049
	23	Diplodia fraxini	CBS 136010 = CAD 001	Fraxinus angustifolia	Portugal	KF307700	MG015807	KF318747
	24	Diplodia fraxini	CBS 136011 = BL70	Fraxinus angustifolia	Italy	KF307711	MG015808	KF318758
	25	Diplodia fraxini	CBS 431.82 = CMW 7060	Fraxinus excelsior	Netherlands	KU198424	KU198426	AY236904
	26	Diplodia gallae	CBS 119935	Quercus suber	Italy	MT587350	MT592497	MT592055
	27	Diplodia gallae	CBS 163.33	Quercus ilex	Italy	MT587352	MT592499	MT592057
	28	Diplodia gallae	CBS 211.25	Quercus sp.	N.R.	KX464090	KX464795	KX464564
	29	Diplodia gallae	CBS 212.25	Quercus sp.	N.R.	KX464091	KX464796	KX464565
	30	Diplodia malorum	CBS 124130 = CAP 271	Malus sylvestris	Portugal	GQ923865	MT592507	GQ923833
	31	Diplodia malorum	CBS 112554	Pyrus communis	Portugal	AY259095	MT592505	DQ458870
	32	Diplodia mutila	CBS 121862	Pyrus sp.	Netherlands	KX464093	KX464799	KX464567
	33	Diplodia mutila	CBS 112553	Vitis vinifera	Portugal	AY259093	DQ458850	AY573219
	34	Diplodia mutila	CBS 136014	Populus alba	Portugal	KJ361837	MG015815	KJ361829
	35	Diplodia mutila	CBS 136017	Fraxinus ornus	Portugal	KJ361840	MT592514	KJ361832
	36	Diplodia neojuniperi	CBS 138652 = CPC 22753 = B 0031	Juniperus chinensis	Thailand	KM006431	MT592516	KM006462
	37	Diplodia olivarum	CBS 121887	Olea europeae	Italy	EU392302	HQ660079	EU392279
	38	Diplodia pseudoseriata	CBS 124906 = UY788	Blepharocalyx salicifolius	Uruguay	EU080927	MG015820	EU863181
	39	Diplodia pseudoseriata	CBS 124931 = CMW 22627	Pterocarpus angolensis	South Africa	FJ888460	MG015799	FJ888444
	40	Diplodia pseudoseriata	CBS 140350	Pistacia lentiscus	Italy	KX833072	–	KX833073
	41	Diplodia pseudoseriata	CBS 124933	Pterocarpus angolensis	South Africa	MT587359	MT592522	MT592065
	42	Diplodia pseudoseriata	CBS 125527	Hexachlamis edulis	Uruguay	MH863604	MT592501	MT592059
	43	Diplodia quercivora	CBS 133852 = BL8	Quercus canariensis	Tunisia	JX894205	MG015821	JX894229
	44	Diplodia rosulata	CBS 116470	Prunus africana	Ethiopia	EU430265	EU673132	EU430267
	45	Diplodia sapinea	CBS 124462	Malus sylvestris	Portugal	MH863374	MT592503	GQ923826
	46	Diplodia sapinea	CBS 393.84	Pinus nigra	Netherlands	DQ458895	DQ458863	DQ458880
	47	Diplodia sapinea	CBS 112556	Pyrus communis	Portugal	AY259096	MT592502	GQ923850
	48	Diplodia sapinea	CBS 117348	Juniperus communis	Netherlands	MT587362	MT592525	MT592068
	49	Diplodia sapinea	CBS 119938	Pinus radiata	Italy	KX464097	KX464804	KX464571
	50	Diplodia sapinea	CBS 121105 = STE-U 5808	Prunus persica	South Africa	EF445339	KX464806	EF445377
	51	Diplodia scrobiculata	CBS 118110 = CMW 189	Pinus banksiana	USA, Wisconsin	KF766160	AY624258	KF766399
	52	Diplodia scrobiculata	CBS 109944	Pinus greggii	Mexico	DQ458899	MT592518	DQ458884
	53	Diplodia scrobiculata	CBS 113297 = CMW 5870	Pinus radiata	USA, California	KX464102	AY624259	AY624254
	54	Diplodia scrobiculata	CBS 139796	Pinus patula	South Africa	MT587357	MT592520	MT592063
	55	Diplodia seriata	CBS 112555	Vitis vinifera	Portugal	KF766161	DQ458856	AY573220
	56	Diplodia seriata	CBS 100565	Paeonia sp.	Netherlands	MT587370	MT592533	MT592076
	57	Diplodia seriata	CBS 110488 = STE-U 5052	Vitis vinifera	South Africa	AY343449	KX464814	KX464579
	58	Diplodia seriata	CBS 110868	Vitis vinifera	South Africa	MT587374	MT592537	MT592080
	59	Diplodia seriata	CBS 110878	Vitis vinifera	South Africa	MT587376	MT592539	MT592082
	60	Diplodia seriata	CBS 112876 = STE-U 4542	Vitis vinifera	South Africa	AY343434	MT592542	AY343353
	61	Diplodia seriata	CBS 113506	Vitis vinifera	South Africa	MT587379	MT592543	MT592085
	62	Diplodia seriata	CBS 113509 = STE-U 5037	Vitis vinifera	Portugal	AY343446	MT592544	MT592086
	63	Diplodia seriata	CBS 113511	Vitis vinifera	South Africa	MT587380	MT592545	MT592087
	64	Diplodia seriata	CBS 114793 = STE-U 4436	Vitis vinifera	South Africa	AY343419	MT592547	MT592089
	65	Diplodia seriata	CBS 114797	Vitis vinifera	South Africa	MT587383	MT592549	MT592091
	66	Diplodia seriata	CBS 121109 = STE-U 5906	Prunus persica var. nucipersica	South Africa	EF445302	MT592553	EF445370
	67	Diplodia seriata	CBS 121425 = STE-U 5810	Prunus persica	South Africa	EF445299	MT592555	EF445365
	68	Diplodia seriata	CBS 121485	Vitis vinifera	Spain	EU650671	MT592556	MT592093
	69	Diplodia seriata	CBS 121884 = CAP 203	Olea europae	Italy	EU392288	MT592557	EU392265
	70	Diplodia seriata	CBS 124137	Prunus domestica	Bulgaria	MT587384	MT592559	GQ923845
	71	Diplodia seriata	CBS 124138 = CAP 335	Malus sylvestris	Bulgaria	GQ923878	MT592560	GQ923846
	72	Diplodia seriata	CBS 134016	Zelkova carpinifolia	Iran	KC461297	MT592563	MT592095
	73	Diplodia seriata	CBS 134700	Prunus laurocerasus	Italy	KC869996	MT592564	KC869998
	74	Diplodia seriata	CBS 134701 = PVUPG 362	Prunus laurocerasus	Italy	KC869997	MT592565	MT592096
	75	Diplodia seriata	CBS 140890	Vitis vinifera	France	MT587386	MT592566	MT592097
	76	Diplodia seriata	CBS 177.26	Gossypium sp.	N.R.	KX464113	KX464840	KX464604
	77	Diplodia seriata	CPC 29849	Cornus sanguinea	France	MT587390	MT592570	MT592101
	78	Diplodia seriata	CREA-DC TPR OL.437	Olea europaea	Italy	PP712106	PP727264	PP727268
	79	Diplodia seriata	CREA-DC TPR OL.464	Olea europaea	Italy	PP712107	PP727265	PP727269
	80	Diplodia seriata	CREA-DC TPR OL.548	Olea europaea	Italy	PP712108	PP727266	PP727270
	81	Diplodia seriata	CREA-DC TPR OL.700	Olea europaea	Italy	PP712109	PP727267	PP727271
	82	Diplodia subglobosa	CBS 124133 = JL 453	Lonicera nigra	Spain	GQ923856	MT592576	GQ923824
	83	Diplodia subglobosa	CBS 124131 = CAP 302	Fraxinus ornus	Italy	GQ923855	MT592575	GQ923823
	84	Diplodia tsugae	CBS 418.64	Tsuga heterophylla	Canada	DQ458888	DQ458855	DQ458873
	85	Lasiodiplodia theobromae	CBS 164.96	Fruit along coral reef coast	Papua	AY640255	KU887532	AY640258
		N.R. = Not Reported
		In red sequences obtained in this study
